# Supplementary material for: Constrained graph dynamic spatial perception adversarial network for human motion generation
Source: PLoS One. 2026 Jan 5;21(1):e0339297. doi: 10.1371/journal.pone.0339297 (PMC12768383; doi:10.1371/journal.pone.0339297)
Supplement: S2 File — The code needs to run in a certain environment package. (PY) [file pone.0339297.s002.py]

 
import torch
from sklearn.preprocessing import LabelEncoder
import pickle
"""
In this code, x and y are related to the data for a machine learning task, typically representing input data and target labels. Specifically:

x:
In this code, keypoints_3d_all_frames is loaded and converted into a torch.tensor. It represents the 3D keypoint data loaded from the file. 
In machine learning tasks, x typically refers to the input feature data.Here, keypoints_3d_all_frames is likely a multi-dimensional array or 
matrix that contains 3D coordinates for keypoints across multiple frames, typically with a shape of (num_frames, num_keypoints, 3), 
where num_frames is the number of frames, num_keypoints is the number of keypoints in each frame, and 3 represents the 3D coordinates (x, y, z) for each keypoint.

y:
y represents the target labels, which are loaded from the 3d_pose_keypoints_all.pkl file. Target labels are typically the output that the model 
is trying to predict in machine learning tasks.In this code, y is processed through label encoding. Label encoding is the process of converting 
categorical labels into numeric values, which is often used for classification tasks. For example, if y contains action categories (like different human poses), 
those labels will be converted into numeric values.Finally, y is converted into a torch.tensor with the data type torch.float32, making it suitable 
for further neural network training or other machine learning tasks.

Summary:

x: The 3D keypoint data representing the input features for the model.

y: The target labels, which have been label-encoded into numerical form for classification tasks.

"""


with open('3d_pose_keypoints_all.pkl', 'rb') as f:
        keypoints_3d_all_frames, y = pickle.load(f)

    keypoints_3d_all_frames = torch.tensor(keypoints_3d_all_frames, dtype=torch.float32)

    # 标签编码
    label_encoder = LabelEncoder()
    y_encoded = label_encoder.fit_transform(y)
    y = torch.tensor(y_encoded, dtype=torch.float32)
