# Supplementary material for: Constrained graph dynamic spatial perception adversarial network for human motion generation
Source: PLoS One. 2026 Jan 5;21(1):e0339297. doi: 10.1371/journal.pone.0339297 (PMC12768383; doi:10.1371/journal.pone.0339297)
Supplement: S3 Text — This document can be quickly installed with typing “pip install - r requirements.txt” command to install the packages inside. All the files can be seen in the website: https://www.kaggle.com/datasets/luther1212/cdgspan-dataset#. (TXT) [file pone.0339297.s003.txt]

torch
scikit-learn
pickle-mixin
